# Supplementary material for: Placental Location Site and Associated Intrapartum, Postpartum, and Neonatal Complications: A Comprehensive Review and Meta-Analysis
Source: J Clin Med. 2025 Feb 28;14(5):1649. doi: 10.3390/jcm14051649 (PMC11899809; doi:10.3390/jcm14051649)
Supplement: Supplementary file 1 [file jcm-14-01649-s001.zip]

Archive with 1 entries (1 files):
- jcm-3469417-Supplementary Materials.pdf
